# Supplementary material for: Health-Related Quality of Life in Breast Cancer Patients Undergoing Chemotherapy: A Cross-Sectional Study in Greece
Source: Medicina (Kaunas). 2026 Jun 21;62(6):1196. doi: 10.3390/medicina62061196 (PMC13304299; doi:10.3390/medicina62061196)
Supplement: Supplementary file 1 [file medicina-62-01196-s001.zip]

Archive with 1 entries (1 files):
- medicina-4211515-supplementary.pdf
